# Supplementary material for: Abiotic Factors from Different Ecuadorian Regions and Their Contribution to Antioxidant, Metabolomic and Organoleptic Quality of Theobroma cacao L. Beans, Variety “Arriba Nacional”
Source: Plants (Basel). 2022 Apr 3;11(7):976. doi: 10.3390/plants11070976 (PMC9002803; doi:10.3390/plants11070976)
Supplement: Supplementary file 1 [file plants-11-00976-s001.zip]

Archive with 1 entries (1 files):
- plants-1615542-supplementary.pdf
